# Supplementary material for: Mutational signature analysis in non-small cell lung cancer patients with a high tumor mutational burden
Source: Respir Res. 2021 Nov 24;22:302. doi: 10.1186/s12931-021-01871-0 (PMC8611965; doi:10.1186/s12931-021-01871-0)
Supplement: Supplementary file 1 — Additional file 1: Table S1. Clinical, histopathological and molecular features of non-small cell lung cancer samples. [file 12931_2021_1871_MOESM1_ESM.xlsx]

## Sheet: Supplementary Table 1
Additional file 1: Table S1. Clinical, histopathological and molecular features of non-small cell lung cancer samples																																	IASLC 8th edition
StNum(#)	Age	Gender	Smoking status	Pack years	Location_TumourSample	Histology	Tumor Stage	PD-L1 status	median TargetCov	MSI usableSites	MSI unstableSites	MSI (%)	total TMB	nonsynonymous TMB	Tumorcell %	ALK	BRAF	CCND1	CDK4	CDK6	EGFR	ERBB2	FGFR1	HRAS	KEAP1	KIT	KRAS	MET	NRAS	PDGFRA	PIK3CA	STK11	TP53	Mutational signature analyses	Number of single base substitutions (SBS)	Mutational signatures detected	Cosine refitting
No001	70	1	2	4	1	1	1	1	545	117	5	4.2735	37.587	28.19	30	0	0	0	0	0	0	0	0	0	0	0	0	0	0	0	0	0	14	Y	76	SBS2/13	0.896679
No002	58	2	2	4	1	1	2	5	531	106	5	4.71698	76.305	60.572	30	0	0	0	0	0	0	0	0	0	0	0	0	0	0	0	10	0	0	Y	137	SBS2/13	0.946846
No003	71	2	2	4	1	1	1	3	500	118	2	1.69492	7.072	5.5	50	0	0	0	0	0	0	0	0	0	0	0	10	0	0	0	0	0	0	N
No004	67	1	2	4	2	2	2	1	679	117	2	1.7094	12.6	10.238	60	0	0	0	0	0	0	0	0	0	0	16	0	0	0	16	0	0	10	N
No005a	71	2	1	5	2	1	1	5	513	na	na	na	6.314	5.524	25	0	0	0	0	0	0	0	0	0	0	0	10	0	0	0	0	0	0	N
No006	65	1	1	5	1	4	1	1	460	102	2	1.96078	9.45	7.087	50	0	0	0	0	0	0	0	0	0	0	10	0	0	0	0	0	0	14	N
No007	44	1	3	1	4	1	4	1	538	108	3	2.77778	0	0	50	0	0	0	0	0	0	0	0	0	0	0	0	0	0	0	0	0	0	N
No008	68	1	2	4	1	1	1	5	378	108	0	0	78.189	62.393	60	0	0	0	0	0	0	0	0	0	0	0	0	0	0	0	0	0	10	Y	163	SBS4	0.93228
No009	53	1	1	5	2	2	4	1	814	107	5	4.6729	9.439	7.865	45	0	0	0	0	0	0	0	0	0	0	0	0	0	0	0	0	0	10	N
No010	77	1	2	5	2	2	3	6	663	85	2	2.35294	11.028	9.453	60	0	0	0	0	0	0	0	0	0	0	0	0	0	0	0	0	0	10	N
No011	62	1	2	2	2	1	4	5	507	106	2	1.88679	2.361	2.361	50	0	0	0	0	0	0	0	0	0	0	0	0	0	0	0	0	0	10	N
No012	60	1	2	4	1	1	1	1	295	100	0	0	2.366	1.577	40	0	0	0	0	0	0	0	0	0	0	0	0	0	0	0	0	0	10	N
No013	59	2	2	5	1	2	3	4	395	90	1	1.11111	12.591	9.443	45	0	0	0	0	0	0	0	0	0	0	0	0	0	0	0	0	0	10	N
No014	85	1	2	4	2	2	3	1	804	103	1	0.970874	3.146	0.787	30	0	0	0	0	0	0	0	0	0	0	0	0	0	0	0	0	0	15	N
No015	68	2	1	5	2	1	4	5	357	74	1	1.35135	11.853	7.902	70	0	0	0	0	0	0	0	0	0	0	0	10	0	0	0	0	0	10	N
No016	67	1	2	5	1	2	2	1	467	91	1	1.0989	5.511	3.936	70	0	0	0	0	0	0	0	0	0	0	0	0	0	0	0	0	0	10	N
No017	74	2	2	5	4	1	2	5	420	84	1	1.19048	34.727	26.045	40	0	10	0	0	0	0	0	0	0	0	0	10	0	0	0	0	0	0	Y	68	SBS2/13	0.939649
No018	62	2	2	4	1	1	1	1	480	90	1	1.11111	7.881	6.305	40	0	0	0	0	0	0	0	0	0	0	0	10	0	0	0	0	0	0	N
No019	75	1	1	4	1	2	2	3	348	na	na	na	0.788	0.788	20	0	0	0	0	0	0	0	0	0	0	0	0	0	0	0	0	0	13	N
No020	83	1	2	5	1	2	1	2	483	67	1	1.49254	7.873	7.086	40	0	0	0	0	0	0	0	0	0	0	0	0	0	0	0	0	0	15	N
No021	82	2	2	3	1	1	1	1	370	89	1	1.1236	4.738	2.369	50	0	0	0	0	0	0	0	0	0	0	0	10	0	0	0	0	0	0	N
No022	65	1	2	2	2	1	1	1	490	60	2	3.33333	4.724	4.724	30	0	0	0	0	0	14	0	0	0	0	0	0	0	0	0	0	0	14	N
No023	73	1	2	5	1	2	1	5	465	102	2	1.96078	7.913	6.33	40	0	0	0	0	0	0	0	0	0	0	0	0	0	0	0	10	0	14	N
No024	72	2	2	2	1	2	3	5	537	117	4	3.4188	13.394	11.03	70	0	0	0	0	0	10	0	0	0	0	0	0	0	0	0	0	0	10	Y	30	SBS4	0.596539
No025	78	2	2	3	1	1	1	1	409	81	0	0	9.454	7.09	40	0	0	0	0	0	0	0	0	0	0	0	10	0	0	0	0	0	0	N
No026	76	1	2	3	1	2	2	2	435	97	2	2.06186	10.228	7.867	90	0	0	0	0	0	0	0	16	0	10	0	0	0	0	0	16	0	10	N
No027	69	1	2	5	4	2	3	5	451	92	1	1.08696	4.741	3.161	60	0	0	0	0	0	0	0	0	0	0	0	0	0	0	0	0	0	14	N
No028	71	1	2	5	1	1	2	6	135	na	na	na	109.311	85.4	60	0	0	0	0	0	0	0	0	0	0	0	0	0	0	0	0	0	10	Y	206	SBS4	0.929331
No030	78	1	3	1	1	2	2	3	473	78	1	1.28205	19.715	14.983	30	0	0	0	0	0	0	0	0	0	0	0	0	0	0	0	10	0	10	Y	37		0.731956
No031	67	2	1	5	1	3	1	1	474	89	2	2.24719	11.029	8.666	60	0	0	0	0	0	0	0	0	0	0	0	0	0	0	0	0	0	10	N
No032	74	1	1	3	2	1	4	1	663	115	2	1.73913	18.116	16.54	40	0	0	0	0	0	0	0	0	0	0	0	10	0	0	0	0	0	0	Y	43	SBS4	0.78958
No034	70	2	2	3	1	1	1	1	483	99	0	0	0.789	0	40	0	0	0	0	0	12	0	0	0	0	0	0	0	0	0	0	0	0	N
No035	75	1	1	5	4	1	3	1	696	118	6	5.08475	25.054	22.705	60	0	0	0	0	0	0	0	0	0	0	0	0	0	0	0	0	12	13	Y	54	SBS29	0.793851
No036	71	1	1	4	6	1	4	6	290	116	2	1.72414	11.826	9.461	60	0	10	0	0	0	0	0	0	0	0	0	10	0	0	0	0	0	0	Y	52		0.685024
No038	73	2	2	5	4	3	4	1	524	111	2	1.8018	6.277	4.708	50	0	0	0	0	0	0	0	0	0	0	0	0	0	0	0	0	0	10	N
No039a	58	1	1	4	4	1	2	6	367	89	3	3.37079	40.933	33.061	80	0	0	0	0	0	0	0	0	0	0	0	0	0	0	0	0	0	14	Y	67	SBS4	0.804099
No039b	58	1	0	4	2	1	1	5	479	117	4	3.4188	97.161	74.438	30	0	0	0	0	0	0	0	0	0	0	0	0	0	0	0	0	0	15	Y	161	SBS4	0.883231
No040	71	1	2	3	4	1	4	1	636	116	4	3.44828	7.088	4.725	70	0	0	0	0	0	0	0	0	0	0	0	10	0	0	0	10	15	0	N
No041	71	1	2	0	4	1	4	3	233	109	3	2.75229	15.994	10.396	70	0	0	0	0	0	0	0	0	0	0	0	0	0	0	0	0	14	13	Y	50		0.779385
No042	76	1	1	5	4	3	3	6	220	94	0	0	8.792	8.792	50	0	0	0	0	0	0	0	0	0	0	0	0	0	0	0	10	0	10	Y	45	SBS2/13	0.888802
No044	81	1	2	2	6	1	4	1	369	107	3	2.80374	15.905	13.519	60	0	0	0	0	0	0	0	0	0	0	0	0	0	0	0	0	0	10	Y	31	SBS2/13	0.880948
No045	60	2	1	4	6	1	4	1	385	115	4	3.47826	8.663	5.513	30	0	0	0	0	0	0	0	0	0	0	0	10	0	0	0	0	0	0	N
No046	61	1	1	4	2	2	1	3	511	115	6	5.21739	6.297	6.297	70	0	0	0	0	0	0	0	16	0	0	0	0	0	0	0	0	0	10	N
No047	71	1	3	1	6	1	4	6	211	na	na	na	3.177	1.589	20	10	0	0	0	0	0	0	0	0	0	0	0	0	0	0	0	0	15	N
No048	68	1	2	4	6	1	4	5	356	na	na	na	6.35	6.35	25	0	10	0	0	0	0	0	0	0	0	0	0	0	0	0	0	0	10	N
No049	57	1	1	4	4	2	4	4	197	119	5	4.20168	4.017	4.017	50	0	0	0	0	0	0	0	0	0	0	0	10	0	0	0	0	0	0	Y	44		0.635807
No050	76	1	2	3	2	2	3	6	504	102	3	2.94118	15.833	15.041	60	0	0	0	0	0	0	0	16	0	0	0	0	0	0	0	0	0	10	Y	33	SBS29	0.667455
No051	72	2	3	1	2	1	3	1	353	85	0	0	3.157	2.368	30	0	0	0	0	0	10	0	0	0	0	0	0	0	0	0	0	0	0	N
No052	87	2	2	4	4	3	4	1	279	105	2	1.90476	7.169	5.576	70	0	0	0	0	0	0	0	0	0	0	0	0	0	0	0	0	0	10	Y	48		0.571061
No053	72	1	1	5	4	1	4	3	369	na	na	na	9.54	8.745	20	0	0	0	0	0	0	0	0	0	0	0	0	0	0	0	0	0	13	N
No054	45	1	2	3	2	2	4	2	241	na	na	na	16.905	12.075	20	0	0	0	0	0	0	0	0	0	0	0	0	0	0	0	0	0	10	Y	36		0.754259
No055	49	2	1	4	5	3	4	1	64	na	na	na	23.557	20.613	70	0	0	0	0	0	16	0	0	0	0	0	10	0	0	0	0	0	10	Y	51		0.687651
No056	69	2	1	4	2	3	4	1	238	na	na	na	13.161	9.871	40	0	0	0	0	0	0	0	0	0	0	0	0	0	0	0	0	0	10	Y	33		0.767424
No057	50	2	1	5	6	1	4	1	104	47	0	0	14.906	13.152	60	0	0	0	0	0	0	0	0	0	0	0	0	0	0	0	0	14	10	Y	30	SBS4	0.646753
No058	58	2	1	5	2	3	4	5	136	59	1	1.69492	17.266	13.155	80	0	0	0	0	0	0	0	0	0	0	0	10	0	0	0	0	0	0	Y	40	SBS29	0.728049
No059	82	1	2	2	3	1	4	1	120	70	2	2.85714	2.488	0.829	90	0	0	0	0	0	12	0	0	0	0	0	0	0	0	0	0	0	10	N
No060	62	2	1	3	6	1	4	3	412	98	1	1.02041	5.525	5.525	70	0	0	0	0	0	0	0	0	0	0	0	10	0	0	0	0	0	0	N
No061	64	1	2	5	4	1	3	3	393	99	3	3.0303	17.363	13.417	80	0	0	0	0	0	0	0	0	0	0	0	10	0	0	0	0	0	10	Y	35		0.798035
No062	67	2	3	1	6	3	4	6	272	84	2	2.38095	8.716	7.924	80	0	0	0	0	0	10	0	0	0	0	0	0	0	0	0	0	0	15	N
No063	76	1	2	5	2	1	4	5	505	98	1	1.02041	3.943	3.943	30	0	0	0	0	0	12	0	0	0	0	0	0	0	0	0	0	0	10	N
No064	66	2	2	2	2	1	4	1	496	96	5	5.20833	10.231	9.444	70	0	0	0	0	0	12	0	0	0	0	0	0	0	0	0	10	0	10	Y	30	SBS2/13	0.797561
No065	68	2	2	3	6	1	4	5	564	83	0	0	9.464	8.675	40	0	10	0	0	0	0	0	0	0	0	0	0	0	0	0	0	0	10	N
No066	61	1	2	4	4	1	3	5	110	70	2	2.85714	15.05	12.542	30	0	0	0	0	0	0	0	0	0	0	0	10	0	0	0	0	14	14	Y	33		0.670905
No067	45	1	2	4	4	4	3	4	739	94	1	1.06383	25.952	20.447	40	0	0	0	0	0	0	0	0	0	0	0	0	0	0	0	0	0	10	Y	51	SBS4	0.795587
No068	79	2	2	5	2	1	3	2	533	88	0	0	40.265	35.528	70	0	0	0	0	0	0	0	0	0	0	0	0	0	0	0	0	0	0	Y	73	SBS4/SBS29	0.801188
No069	69	2	2	5	2	1	4	1	230	104	1	0.961538	1.593	1.593	60	0	0	0	0	0	0	0	0	0	0	0	10	0	0	0	0	0	0	Y	30		0.642563
No070	61	1	1	5	5	1	4	1	489	88	2	2.27273	11.841	9.473	90	0	0	0	0	0	0	0	0	0	14	0	10	0	0	0	0	0	13	N
No071	54	1	2	4	6	1	4	6	70	na	na	na	4.662	4.662	90	0	0	0	0	16	0	0	16	0	14	0	0	0	0	0	0	0	11	N
No074	65	2	2	4	4	1	4	6	210	71	1	1.40845	18.435	15.229	60	0	0	0	0	0	0	0	0	0	0	0	0	0	0	0	0	0	15	Y	57		0.753136
No076	69	1	1	5	4	1	4	1	195	86	2	2.32558	12.831	7.218	50	0	0	0	16	0	0	0	0	0	0	0	10	0	0	0	0	15	0	Y	49		0.740165
No077	70	1	2	5	4	3	3	3	202	na	na	na	18.395	15.196	20	0	0	0	0	0	0	0	0	0	0	0	10	0	0	0	0	0	10	Y	44		0.80341
No078	69	1	1	5	6	1	4	6	312	73	4	5.47945	20.578	13.455	65	0	0	0	0	0	0	0	0	0	0	0	10	0	0	0	0	0	10	Y	37	SBS4	0.720199
No079	79	1	2	1	2	1	4	1	181	86	3	3.48837	2.402	1.601	60	0	0	0	0	0	0	0	0	0	0	0	0	0	0	0	0	0	10	N
No081	56	2	1	5	4	2	3	1	200	na	na	na	7.985	7.187	25	0	0	0	0	0	0	0	0	0	0	0	0	0	0	0	16	0	11	N
No082	63	2	2	5	4	2	3	1	696	113	0	0	11.037	8.672	70	0	0	0	0	0	0	0	0	0	0	0	10	0	0	0	0	14	0	N
No083	58	1	2	5	6	1	4	1	400	69	0	0	12.654	9.491	80	0	0	0	0	0	0	0	0	0	0	0	0	0	0	0	0	0	14	N
No084	57	2	3	1	2	1	2	5	502	56	2	3.57143	14.236	11.073	40	0	0	0	0	0	0	0	0	0	0	0	0	0	0	0	0	0	12	N
No085	62	1	2	5	6	3	4	6	395	55	1	1.81818	0.79	0.79	35	0	0	0	0	0	0	0	0	0	0	0	10	0	0	0	0	0	10	N
No086a	62	2	2	5	1	1	1	6	363	115	1	0.869565	18.151	14.994	60	0	0	0	0	0	0	0	0	0	0	0	10	0	0	0	0	0	14	Y	40	SBS4/SBS2/13	0.838078
No086b	62	2	2	5	1	1	1	5	527	118	3	2.54237	29.168	22.861	50	0	0	0	0	0	0	0	0	0	0	0	10	0	0	0	0	0	10	Y	52	SBS4	0.713871
No091	66	2	2	0	2	3	4	6	608	113	2	1.76991	16.565	10.255	35	0	0	0	0	0	0	0	0	0	0	0	0	0	0	0	0	0	15	Y	33	SBS2/13	0.893273
No092	75	2	2	5	1	2	3	1	441	115	2	1.73913	14.221	7.901	45	0	0	0	0	0	0	0	0	0	0	0	0	0	0	0	0	0	10	N
No093	54	1	2	5	2	1	4	3	736	na	na	na	12.543	8.623	20	0	0	0	0	0	0	0	0	0	0	0	0	0	0	0	0	15	10	N
No094	68	1	2	4	6	1	4	6	648	118	1	0.847458	0.783	0.783	80	0	0	0	0	0	0	0	0	0	0	0	0	0	0	0	0	0	15	N
No095	75	1	2	3	3	1	4	1	576	na	na	na	3.144	0.786	20	0	0	0	0	0	0	0	0	0	0	0	0	0	0	0	0	0	0	N
No096	66	2	0	0	5	3	4	4	416	101	2	1.9802	15.787	12.63	80	0	0	0	0	0	16	0	0	0	10	0	0	0	0	0	0	0	15	Y	35		0.807676
No097	80	2	2	5	2	3	4	1	483	118	3	2.54237	4.72	4.72	50	0	0	0	0	0	0	0	0	0	0	0	0	0	0	0	0	0	10	N
No098	76	1	2	3	3	1	4	1	601	106	4	3.77358	5.524	3.946	40	0	0	0	0	0	0	0	0	0	0	0	0	0	0	0	0	0	15	N
No100b	70	1	1	5	2	2	2	5	746	na	na	na	25.182	21.247	20	10	0	0	0	0	0	0	0	0	0	0	0	0	0	0	0	0	10	Y	65		0.850177
No102	72	1	0	0	2	1	4	5	509	105	5	4.7619	12.604	10.241	40	0	0	0	0	0	0	0	0	0	0	0	0	0	0	0	0	0	10	N
No103	73	1	2	5	2	4	3	2	430	99	7	7.07071	1.578	1.578	40	0	0	0	0	0	0	0	0	0	0	0	0	0	0	0	0	0	0	N
No105	65	1	2	0	2	4	4	6	377	107	7	6.54206	10.246	8.67	70	0	0	0	0	0	0	0	0	0	0	0	0	0	0	0	0	0	10	N
No106	67	1	2	3	2	4	3	1	546	110	3	2.72727	17.329	11.028	50	0	0	0	0	0	0	0	0	0	0	0	0	0	0	0	0	0	0	N
No108	68	1	2	5	5	4	4	6	265	103	3	2.91262	14.444	10.432	80	0	0	0	0	0	0	0	0	0	0	0	0	0	0	0	0	0	10	Y	67		0.616425
No109	64	2	2	3	1	2	2	5	393	117	6	5.12821	12.613	9.46	30	0	0	0	0	0	0	0	0	0	0	0	0	0	0	0	10	0	14	N
No110	73	1	2	0	5	3	4	5	439	99	3	3.0303	27.62	21.307	50	0	0	0	0	0	0	0	0	0	0	0	0	0	0	0	0	0	10	Y	51		0.645356
No111a	54	2	2	3	3	1	4	4	851	na	na	na	6.293	6.293	20	0	0	0	0	0	0	0	0	0	0	0	10	0	0	0	0	15	0	N
No112	69	1	1	0	2	3	4	1	524	116	2	1.72414	22.155	15.825	40	0	0	0	0	0	0	0	0	0	0	0	0	0	0	0	0	14	10	Y	39	SBS4	0.807749
No113	70	1	1	5	2	1	4	2	668	na	na	na	4.718	3.145	20	0	0	0	0	0	0	0	0	0	0	0	10	0	0	0	0	14	0	N
No114	69	1	1	3	3	2	3	1	728	123	0	0	11.794	8.649	70	0	0	0	0	0	0	0	0	0	0	0	0	0	0	0	0	0	15	N
No116	69	1	2	3	3	2	4	5	487	111	3	2.7027	3.953	3.953	80	0	0	0	0	0	0	0	0	0	0	0	0	0	0	0	0	0	0	N
No117	59	2	2	2	5	1	4	3	588	114	3	2.63158	5.529	2.37	90	0	0	0	0	0	0	0	0	0	0	0	0	0	0	0	0	0	10	N
No118	76	2	2	4	2	4	4	1	581	110	3	2.72727	26.782	16.542	40	0	0	0	0	0	0	0	0	0	0	0	0	0	0	0	0	0	14	Y	45		0.636358
No119	61	1	2	5	1	1	2	5	557	120	4	3.33333	17.314	14.166	40	0	0	0	0	0	0	0	0	0	0	0	10	0	0	0	10	14	0	Y	32		0.790883
No120	77	2	2	4	1	2	3	1	671	122	5	4.09836	13.361	8.645	55	0	0	0	0	0	0	0	0	0	0	0	0	0	0	0	0	0	13	N
No122	77	1	2	5	1	2	1	1	451	107	1	0.934579	9.457	8.669	40	0	0	0	0	0	0	0	0	0	0	0	0	0	0	0	0	0	10	N
No125a	60	2	2	4	2	1	3	1	823	102	2	1.96078	26.029	19.719	30	0	0	0	0	0	0	0	0	0	0	0	0	0	0	0	0	10	14	Y	51		0.782489
No125b	60	2	2	4	1	4	3	6	423	103	2	1.94175	3.146	1.573	80	0	0	0	0	0	0	0	0	0	0	0	0	0	0	0	0	0	10	N
No126	67	2	2	3	2	1	4	1	90	na	na	na	5.14	5.14	20	0	0	0	0	0	0	0	0	0	0	0	10	0	0	0	0	0	0	N
No127	69	1	2	5	1	2	3	5	429	na	na	na	21.237	18.091	25	0	0	0	0	0	0	0	0	0	10	0	0	0	0	0	10	0	10	Y	36		0.674792
No128	61	2	2	3	1	1	2	1	511	na	na	na	1.574	1.574	25	0	0	0	0	0	12	0	0	0	0	0	0	0	0	0	0	0	0	N
No129	72	2	1	4	2	6	4	1	526	109	2	1.83486	4.769	3.974	30	0	0	0	0	0	10	10	0	0	0	0	0	0	0	0	0	0	0	N
No130	70	1	1	5	5	2	4	5	761	98	4	4.08163	5.504	5.504	80	0	0	0	0	0	0	0	0	0	0	0	0	0	0	0	16	0	10	N
No131	88	1	1	4	2	3	4	1	455	117	6	5.12821	5.544	5.544	40	0	0	0	0	0	0	0	0	0	0	0	0	0	0	0	0	0	10	N
No132	74	1	2	5	1	3	1	1	244	91	3	3.2967	11.152	9.559	50	0	0	0	0	0	0	16	0	0	0	0	0	0	0	0	0	0	14	N
No133	50	2	2	3	6	1	4	6	785	102	1	0.980392	22.047	16.535	35	0	0	0	0	0	0	0	0	0	0	0	0	0	0	0	0	15	10	Y	37		0.751093
No134	53	2	3	1	5	1	4	6	284	100	2	2	3.211	3.211	40	10	0	0	0	0	0	0	0	0	0	0	0	0	0	0	0	0	0	N
No136	85	2	3	1	5	1	4	6	576	109	3	2.75229	7.872	7.085	80	0	0	0	0	0	0	0	0	0	0	0	0	0	0	0	0	0	14	N
No139	74	1	1	5	5	3	4	1	488	82	1	1.21951	28.355	17.328	50	0	0	0	0	0	0	0	0	0	0	0	0	0	0	0	0	0	10	Y	70	SBS2/13	0.907696
No140	79	1	2	4	1	1	2	1	530	117	6	5.12821	6.297	3.935	30	0	0	0	0	0	0	0	0	0	0	0	10	0	0	0	0	0	0	N
No141	62	2	1	2	1	1	3	6	536	113	3	2.65487	15.767	11.825	90	0	0	0	0	0	0	0	0	0	0	0	10	0	0	0	0	0	10	Y	32		0.778339
No142	60	2	2	1	2	1	4	1	588	87	2	2.29885	1.575	1.575	40	0	0	0	0	0	12	0	0	0	0	0	0	0	0	0	0	0	10	N
No143	55	1	2	5	3	1	4	6	407	69	3	4.34783	16.565	12.621	80	0	0	0	0	0	0	0	0	0	0	0	10	0	0	0	0	0	0	Y	35		0.796431
No145	79	2	1	5	2	2	3	5	645	92	2	2.17391	11.02	7.871	60	0	0	0	0	0	0	0	0	0	0	0	0	0	0	0	0	0	10	N
No146	54	1	2	5	1	1	1	5	425	90	4	4.44444	17.324	11.812	70	0	0	16	0	0	16	0	0	0	0	0	0	16	0	0	0	0	15	Y	40	SBS4	0.661765
No147b	51	1	1	3	2	2	2	6	748	104	1	0.961538	10.248	8.672	35	0	0	0	0	0	0	0	0	0	0	0	0	0	0	0	0	0	10	N
No148	75	1	2	3	2	1	4	1	636	109	3	2.75229	10.23	7.082	30	0	10	0	0	0	0	0	0	0	15	0	10	0	0	0	0	10	0	N
No149	68	2	2	4	2	2	2	3	696	95	4	4.21053	15.739	12.591	55	0	0	0	0	0	0	0	0	0	0	0	0	0	0	0	0	0	0	N
No150	64	1	2	5	3	4	3	6	624	100	2	2	8.651	7.865	50	0	0	0	0	0	0	0	0	0	0	0	0	0	0	0	0	0	15	N
No151	60	1	3	1	1	1	1	1	445	85	1	1.17647	3.94	2.364	40	0	0	0	0	0	0	0	0	0	0	0	0	0	0	0	0	0	0	N
No152	69	1	2	5	5	4	4	1	321	102	5	4.90196	18.12	15.756	65	0	0	0	0	0	0	0	0	0	0	0	0	0	0	0	0	13	10	Y	33		0.781697
No153	70	2	2	1	1	1	1	1	567	101	2	1.9802	5.511	4.724	40	0	0	0	0	0	10	0	0	0	0	0	0	0	0	0	0	0	15	N
No154	56	1	2	4	1	2	3	5	444	113	3	2.65487	14.186	13.398	50	0	0	0	0	0	0	0	0	0	0	0	0	0	0	0	0	0	10	Y	35		0.496553
No155	62	1	2	2	1	1	3	5	420	104	3	2.88462	7.856	6.285	40	0	0	0	0	0	0	0	0	0	0	0	0	0	0	0	0	0	10	N
No157	69	2	2	2	3	1	3	5	690	105	1	0.952381	15.75	13.387	30	0	0	0	0	0	10	0	0	0	0	0	0	0	0	0	0	0	10	Y	30		0.677649
No159	67	2	3	1	5	1	4	2	480	103	1	0.970874	4.728	3.152	30	0	0	0	0	0	12	0	0	0	0	0	0	0	0	0	0	0	0	N
No160	61	2	1	5	1	1	1	4	468	94	0	0	27.572	22.057	70	0	10	0	0	0	0	0	0	0	0	0	0	0	0	0	0	0	10	Y	56	SBS4	0.724269
No161	49	1	1	5	2	3	4	1	648	105	2	1.90476	18.889	14.953	50	0	0	0	0	0	0	0	0	0	0	0	10	0	0	0	0	0	14	Y	35		0.758604
No162	71	1	1	4	2	2	1	1	806	na	na	na	14.923	11.781	20	0	0	0	0	0	0	0	0	0	0	0	0	0	0	0	0	0	10	N
No163	65	2	1	5	1	1	1	5	467	97	4	4.12371	29.923	21.261	40	0	0	0	0	0	0	0	0	0	0	0	10	0	0	0	0	0	10	Y	80	SBS4	0.767308
No165	60	1	1	2	3	3	4	1	384	100	3	3	7.103	6.314	80	0	0	0	0	0	0	0	0	0	0	0	0	0	0	0	0	0	0	N
No166	61	2	1	4	1	1	1	5	562	96	2	2.08333	14.943	11.011	80	0	0	0	0	0	0	0	0	0	0	0	10	0	0	0	0	0	14	Y	34	SBS29	0.706592
No167	64	2	2	3	1	1	2	1	486	107	0	0	10.239	5.513	30	0	10	0	0	0	0	0	0	0	0	0	10	0	0	0	0	13	0	N
No168	72	1	2	5	5	1	4	5	646	114	1	0.877193	74.961	59.179	40	0	0	0	0	0	0	0	0	0	0	0	0	0	0	0	0	0	10	Y	131	SBS4	0.860876
No169	71	2	2	5	3	2	3	6	630	101	0	0	8.664	7.089	30	0	0	0	0	0	0	0	0	0	10	0	0	0	0	0	0	0	10	N
No170	67	1	2	5	5	1	4	5	455	na	na	na	5.518	3.942	20	0	0	0	0	0	0	0	0	0	0	0	0	0	0	0	0	0	10	N
No173	77	2	2	4	2	1	4	1	512	na	na	na	7.884	7.095	40	0	0	0	0	0	10	0	0	0	0	0	0	0	0	0	0	0	14	N
No174	54	2	2	5	1	1	2	5	342	94	2	2.12766	14.98	11.038	60	0	0	0	16	0	0	0	0	0	10	0	0	0	0	0	0	15	15	Y	32	SBS4	0.780305
No175	69	1	2	2	1	1	3	1	156	79	1	1.26582	16.729	14.339	60	0	0	0	0	0	0	0	0	0	0	0	10	0	0	0	0	0	0	N
No176	77	1	2	5	2	1	4	1	567	111	1	0.900901	9.455	9.455	90	0	0	0	0	0	0	0	0	0	10	0	10	0	0	0	0	14	0	N
No177	57	2	1	5	2	1	4	1	600	110	1	0.909091	18.918	15.765	30	0	0	0	0	0	0	0	0	0	0	0	10	0	0	0	0	10	0	Y	36	SBS4	0.692536
No179	55	2	2	4	2	1	3	1	845	107	2	1.86916	9.43	7.072	30	0	0	0	0	0	0	0	0	0	0	0	0	0	0	0	0	0	0	N
No180	78	1	2	3	3	1	4	1	577	100	7	7	8.647	7.075	50	0	0	0	0	0	0	0	0	0	0	0	10	0	0	0	0	10	0	N
No181	74	2	2	4	2	1	3	1	759	101	3	2.9703	5.505	2.359	30	0	0	0	0	0	10	0	0	0	0	0	0	0	0	0	0	0	10	N
No182	74	2	1	5	2	1	4	5	461	104	1	0.961538	6.303	6.303	70	0	0	0	0	0	0	0	0	0	0	0	10	0	0	0	0	0	0	N
No183	63	1	1	3	5	1	4	5	385	81	3	3.7037	15.072	11.106	60	0	0	0	0	0	0	0	0	0	0	0	10	0	0	0	0	0	15	N
No184	77	1	2	0	4	2	4	3	527	92	1	1.08696	8.672	4.73	50	0	0	0	0	0	0	0	0	0	0	0	0	0	0	0	0	0	10	N
No185	78	1	2	5	2	1	4	5	577	72	2	2.77778	6.31	6.31	45	0	0	0	0	0	0	0	0	0	0	0	10	0	0	0	0	0	10	N
No186	71	1	2	3	1	3	1	5	443	116	4	3.44828	16.535	11.811	40	0	0	0	0	0	0	0	0	0	0	0	10	0	0	0	0	0	0	N
No187	58	1	2	5	5	1	4	1	444	108	4	3.7037	3.154	2.365	40	0	0	0	0	0	0	0	0	0	0	0	0	0	0	0	0	0	14	N
No189	52	2	2	5	1	1	1	5	451	108	2	1.85185	16.545	15.757	30	0	0	0	0	0	0	0	0	0	10	0	0	0	0	0	0	0	15	Y	39	SBS2/13	0.733303
No190	64	1	2	4	2	2	4	5	411	64	0	0	11.049	10.26	80	0	0	0	0	0	0	0	0	0	0	0	0	0	0	0	0	0	14	N
No191	64	1	2	5	1	1	3	1	415	95	1	1.05263	29.212	22.106	30	0	0	0	0	0	0	0	0	0	0	0	0	0	0	0	0	0	14	Y	55		0.808259
No192	70	1	2	3	2	1	4	5	542	89	1	1.1236	2.361	2.361	40	0	0	0	0	0	0	0	0	0	0	0	10	0	0	0	0	0	12	N
No193	56	2	1	4	6	1	4	6	626	103	1	0.970874	10.252	8.675	60	0	0	0	0	0	0	0	0	0	0	0	0	0	0	0	0	0	10	N
No194	55	2	1	4	2	3	4	1	354	109	1	0.917431	16.597	11.064	80	0	0	0	0	0	0	0	0	0	0	0	0	0	0	0	0	15	15	Y	39	SBS4	0.718176
No195	60	1	2	5	4	3	4	3	209	105	1	0.952381	13.588	9.592	40	0	0	0	0	0	0	0	0	0	15	0	0	0	0	0	0	14	0	Y	45		0.738922
No196	74	1	1	4	6	1	4	1	83	na	na	na	7.38	6.457	65	0	0	0	0	0	0	0	0	0	0	0	10	0	0	0	0	0	0	N
No197	73	2	2	2	4	1	2	1	725	118	1	0.847458	7.866	7.08	55	0	0	0	0	0	12	0	0	0	0	0	0	0	0	0	0	0	10	N
No198	65	2	2	5	4	2	3	3	547	112	3	2.67857	7.112	6.322	40	0	0	0	0	0	0	0	0	0	15	0	0	0	0	0	16	0	10	N
No199	84	1	2	2	2	1	3	5	240	111	3	2.7027	18.528	12.889	50	0	0	0	0	0	0	0	0	0	0	0	10	0	0	0	0	0	0	Y	77		0.763308
No201	72	1	1	5	4	1	3	6	510	121	2	1.65289	2.388	2.388	40	0	0	0	0	0	0	0	0	0	0	0	10	0	0	0	0	0	0	Y	31		0.689908
No202	34	2	1	4	2	1	3	6	604	122	2	1.63934	74.862	59.102	80	0	0	0	0	0	0	0	0	0	10	0	0	0	0	0	0	0	14	Y	125		0.892584
No203	75	2	1	5	2	1	4	1	185	97	3	3.09278	21.044	18.616	40	0	0	0	16	0	0	10	0	0	0	0	16	0	0	0	0	0	0	Y	38		0.861097
No204	57	2	1	4	2	3	2	6	130	74	1	1.35135	13.87	12.238	40	0	0	0	0	0	0	0	0	0	0	0	10	0	0	0	0	0	0	N
No205	61	2	2	3	4	1	3	3	223	95	6	6.31579	23.03	20.648	70	0	0	0	0	0	0	0	0	0	0	0	0	0	0	0	0	0	10	Y	37	SBS4	0.795321
No206	74	2	2	3	4	3	4	5	725	120	5	4.16667	4.732	3.944	90	0	0	0	0	0	0	0	0	0	0	0	0	0	0	0	0	0	10	N
No207	60	1	1	5	2	3	1	6	264	109	3	2.75229	39.436	33.915	60	0	0	0	0	0	0	0	0	16	0	0	0	0	0	0	0	0	10	Y	99	SBS4	0.857188
No208	62	1	2	5	1	3	2	3	416	100	2	2	3.158	2.368	60	0	0	0	0	0	0	0	0	0	0	0	0	0	0	0	0	0	10	N
No209	73	1	1	5	5	1	4	1	564	113	1	0.884956	8.672	7.095	40	0	0	0	0	0	0	0	0	0	0	0	0	0	0	0	0	0	0	N
No210	68	1	2	4	2	3	4	1	595	na	na	na	18.914	14.185	20	0	0	0	0	0	0	0	0	0	10	0	0	0	0	0	0	0	14	Y	32		0.834787
No211	63	2	3	1	2	2	4	5	567	104	7	6.73077	5.527	3.948	50	0	0	0	0	0	0	0	0	0	0	0	0	0	0	0	0	0	14	N
No212	82	1	2	0	2	2	3	2	440	118	4	3.38983	13.427	10.268	60	0	0	0	0	0	0	0	0	0	0	0	0	0	0	0	0	0	15	N
No213	72	2	3	1	2	3	4	5	761	114	3	2.63158	36.217	25.982	40	0	0	0	0	0	0	0	0	0	0	0	0	0	0	0	0	0	15	Y	80		0.963695
No214	63	2	2	4	4	3	4	1	336	107	1	0.934579	4.805	3.203	50	0	0	0	0	0	0	0	0	0	0	0	0	0	0	0	0	0	10	N
No215	80	2	3	1	1	2	2	5	553	115	1	0.869565	27.494	18.068	35	0	0	0	0	0	0	0	0	0	0	0	0	0	0	0	0	0	10	Y	50	SBS4	0.740669
No216	59	2	1	0	1	3	4	5	557	115	4	3.47826	21.282	15.764	70	0	0	0	0	0	0	0	0	0	12	0	0	0	0	0	0	10	10	Y	40	SBS4	0.790297
No217	68	1	1	5	5	2	4	5	665	119	1	0.840336	28.386	22.867	60	0	0	0	0	0	0	0	0	0	0	0	10	0	0	0	0	0	10	Y	50	SBS2/13	0.841483
No218	70	1	2	5	2	1	3	5	683	115	6	5.21739	7.095	7.095	30	0	0	0	0	0	0	0	0	0	0	0	10	0	0	0	10	0	0	N
No219	42	2	1	4	2	1	3	5	696	90	3	3.33333	9.455	8.667	80	0	0	0	0	0	0	0	0	0	0	0	10	0	0	0	0	0	10	N
No220	46	2	1	5	2	1	4	1	193	47	0	0	5.615	4.011	50	0	0	0	0	0	0	0	0	0	0	0	10	0	0	0	0	15	0	N
No221	67	2	1	4	5	4	4	1	101	na	na	na	11.442	11.442	90	0	0	0	0	0	0	0	0	0	0	0	0	0	0	0	0	14	14	N
No223	77	2	2	3	2	2	3	3	328	76	2	2.63158	25.316	22.152	60	0	0	0	0	0	0	0	0	0	0	0	0	0	0	0	0	0	13	Y	40	SBS4	0.735522
No224	67	2	1	4	5	1	4	5	221	na	na	na	9.527	7.145	20	0	0	0	0	0	0	0	0	0	0	0	0	0	0	0	0	0	10	N
No225	71	2	2	4	5	1	4	1	381	86	4	4.65116	10.276	7.905	50	0	0	0	0	0	0	0	0	0	0	0	0	0	0	0	0	0	0	N
		1. male	1. Active	1. 0	1. resection	1. AC		1. <1%		na: not available						16. amplification
		2. female	2. Former	2. 1-10	2. lung biopsy	2. SCC		2. 1-5%								15. nonsense
			3. Never	3. 10-20	3. lymph node biopsy	3. NSCLC NOS		3. 5-25%								14. frameshift_variant
			0. No info	4. 20-30	4. lymph node puncture	4. LCNEC		4. 25-50%								13. splice_site
				5. >30	5. histology metastasis	5. EHE		5. >50%								12. inframe_deletion
				0. unknown	6. cytology metastasis	6. multifocal AC		6. unknown/not performed								12. inframe_insertion
																11. start_lost
																10. missense_variant
																0. not detected
